# Supplementary material for: Yersiniabactin-Producing E. coli Induces the Pyroptosis of Intestinal Epithelial Cells via the NLRP3 Pathway and Promotes Gut Inflammation
Source: Int J Mol Sci. 2023 Jul 14;24(14):11451. doi: 10.3390/ijms241411451 (PMC10380849; doi:10.3390/ijms241411451)
Supplement: Supplementary file 1 [file ijms-24-11451-s001.zip]

Archive with 1 entries (1 files):
- ijms-2450810-supplementary.pdf
